# Supplementary material for: An Electrolytic Elemental Iron Powder Effectively Regenerates Hemoglobin in Anemic Rats and Is Relatively Well Absorbed When Compared to Ferrous Sulfate Monohydrate
Source: Nutrients. 2024 Aug 24;16(17):2833. doi: 10.3390/nu16172833 (PMC11397326; doi:10.3390/nu16172833)
Supplement: Supplementary file 1 [file nutrients-16-02833-s001.zip]

Archive with 1 entries (1 files):
- nutrients-3163472-supplementary.pdf
